# Supplementary material for: Nanoemulsion Adjuvant Augments Retinaldehyde Dehydrogenase Activity in Dendritic Cells via MyD88 Pathway
Source: Front Immunol. 2019 May 8;10:916. doi: 10.3389/fimmu.2019.00916 (PMC6517504; doi:10.3389/fimmu.2019.00916)
Supplement: Supplementary Table 1 — List of all primer sequences used in the manuscript. [file Table_1.XLSX]

## Sheet: Sheet1
Gene	Primer	Sequence
Actb	primer 1	5’-GACTCATCGTACTCCTGCTTG-3’
	primer 2	5’-GATTACTGCTCTGGCTCCTAG-3’
α4	primer 1	5’- AATTGGACCAAGTGAGGGACAA-3’
	primer 2	5’-TCGCTAGATCCATACACAAATGAAGT-3’
β7	primer 1	5’-TGCAGCTCATCATGGATGCTTA-3’
	primer 2	5’-CCGTCTTCTCAGGACCCTTACA-3
CCR9	primer 1	5’-TGAAGAACCTGGGATGCATTA-3’
	primer 2	5’-CGAAGTTGTCTCCAGTAGCATAG-3’
IFN-γ	primer 1	5’-TCCACATCTATGCCACTTGAG-3’
	primer 2	5’-CTGAGACAATGAACGCTACACA-3’
IL-4	primer 1	5’-ACCTTGGAAGCCCCTACAGA-3’
	primer 2	5’-GAACGAGGTCACAGGAGAAAG-3’
IL-17a	primer 1	5’- GAGCTTCCCAGATCACAGAG-3’
	primer 2	5’-AGACTACCTCAACCGTTCCA-3’
TNF-α	primer 1	5’-TCTTTGAGATCCATGCCGTTG-3’
	primer 2	5’-AGACCCTCACACTCAGATCA-3’
IL-10	primer 1	5’-TTGAATTCCCTGGGTGAGAAG-3’
	primer 2	5’-TCCACTGCCTTGCTCTTATTT-3’
IL-6	primer 1	5’-TCCTTAGCCACTCCTTCTGT-3’
	primer 2	5’-AGCCAGAGTCCTTCAGAGA-3’
